# Supplementary material for: Confronting SARS-CoV-2 Infection: Patients’ Experience in the First Pandemic Wave—Cross-Sectional Study
Source: Int J Environ Res Public Health. 2022 Oct 5;19(19):12743. doi: 10.3390/ijerph191912743 (PMC9566657; doi:10.3390/ijerph191912743)
Supplement: Supplementary file 1 [file ijerph-19-12743-s001.zip]

Archive with 1 entries (1 files):
- ijerph-1949173-supplementary.pdf
